# Supplementary material for: Non-Destructive Estimation of Leaf Size and Shape Characteristics in Advanced Progenies of Coffea arabica L. from Intraspecific and Interspecific Crossing
Source: Plants (Basel). 2025 Sep 26;14(19):2985. doi: 10.3390/plants14192985 (PMC12526274; doi:10.3390/plants14192985)
Supplement: Supplementary file 1 [file plants-14-02985-s001.zip]

Archive with 1 entries (1 files):
- plants-3866073-supplementary.xlsx
