# Supplementary material for: Non-Destructive Estimation of Leaf Size and Shape Characteristics in Advanced Progenies of Coffea arabica L. from Intraspecific and Interspecific Crossing
Source: Plants (Basel). 2025 Sep 26;14(19):2985. doi: 10.3390/plants14192985 (PMC12526274; doi:10.3390/plants14192985)
Supplement: Supplementary file 1 [file plants-14-02985-s001.zip › plants-3866073-supplementary.xlsx]

## Sheet: S1
Table S1. Mean, standard deviation, minimum, and maximum for leaf size (LS), leaf length (L), and leaf width (W).
	id	Type	Trat	n	LS_mean	LS_SD	LS_min	LS_max	L_mean	L_SD	L_min	L_max	W_mean	W_SD	W_min	W_max
	1	H_Intra	6	228	40.7	18.6	3.82	113.3	11.37	2.73	3.9	18.4	5	1.24	1.43	8.82
	2	H_Intra	1	228	59.8	27.8	5.51	124.4	13.38	3.25	4.59	19.5	6.33	1.66	1.84	9.73
	3	H_Intra	2	228	53.3	26.1	4.77	117	12.25	3.32	3.85	19.2	5.94	1.73	1.66	9.6
	4	H_Intra	5	228	52.6	24.2	3.14	100.5	12.64	3.24	2.06	18.1	5.78	1.57	1.48	8.69
	5	H_Intra	4	228	57	24.6	4.82	115.3	12.92	2.97	4.07	19.1	6.11	1.56	1.85	9.16
	6	H_Intra	19	228	48.4	23.4	2.75	105.9	12.12	3.06	3.39	17.6	5.58	1.61	1.33	8.81
	7	H_Intra	14	228	49.6	23.4	3.72	106.6	12.31	3.08	3.73	18	5.64	1.56	1.53	8.68
	8	H_Intra	18	228	50.4	24.7	4.91	120.5	12.25	3.04	4.27	19.4	5.78	1.6	1.84	9.85
	9	H_Intra	17	228	49.5	23.4	4.16	110.6	11.94	2.94	3.69	18.1	5.78	1.59	1.69	9.48
	10	H_Intra	3	228	49.5	24.4	3.16	108.7	12.23	3.27	3.32	18.6	5.63	1.62	1.51	8.63
	11	H_Intra	15	228	63.8	29.1	8.24	141.3	13.59	3.33	5.25	20.2	6.52	1.75	2.19	10.24
	12	H_Intra	16	228	44.5	21.2	5.31	102.6	11.43	2.82	4.27	17.5	5.46	1.46	1.94	9.05
	13	H_Intra	7	228	51.7	24.3	4.47	113.9	12.82	3.27	4.27	19.4	5.61	1.56	1.63	9
	14	H_Intra	12	228	54.2	23.4	3.61	110.4	13.18	3.03	3.84	19.7	5.95	1.53	1.52	9.14
	15	H_Intra	10	228	49.7	23.2	7.13	99.8	12.25	3	4.85	17.9	5.85	1.58	2.16	8.63
	16	H_Intra	9	228	47.4	23.5	5.21	120.2	12.04	3.08	4.3	19	5.52	1.57	1.87	9.43
	17	H_Intra	8	228	48.9	23.8	3.91	115.1	12.54	3.37	3.66	18.9	5.51	1.56	1.55	9.33
	18	H_Intra	11	228	50	23.6	2	114	12.32	3.12	2.99	19.3	5.68	1.58	1.05	9.02
	19	H_Intra	13	228	54.8	24.7	5.39	109.8	12.97	3.15	4.74	18.6	5.95	1.59	1.79	9.23
	20	H_Intra	53	228	33.3	16.6	2.51	85.9	9.72	2.38	3.11	15.5	4.74	1.32	1.33	8.49
	21	H_Intra	54	228	32.5	16.1	3.48	72.2	9.72	2.46	3.54	14.7	4.67	1.3	1.79	7.48
	22	H_Intra	55	228	38.1	15.7	4.37	78.8	10.71	2.19	4.12	14.8	5.08	1.19	1.71	7.67
	23	H_Intra	50	228	50.3	24.4	10.55	111	12.05	2.93	6.22	18.3	5.83	1.55	2.47	9.35
	24	H_Intra	51	228	37.6	17.9	7.65	91.1	10.6	2.41	5.32	16.3	5.05	1.28	2.36	8.5
	25	H_Intra	52	228	44	18.7	9.12	103.6	11.67	2.5	5.47	18.3	5.44	1.24	2.57	8.33
	26	H_Intra	49	228	46.9	21.8	6.06	118.7	11.98	2.81	4.61	20.6	5.5	1.44	2.04	9.01
	27	H_Inter	30	228	57.8	27.9	7.67	132.6	13.35	3.48	5.01	19.9	6.09	1.72	2.15	9.71
	28	H_Inter	21	228	53.4	24.8	3.71	136.1	12.32	3.04	4.1	19	5.98	1.65	1.46	10.78
	29	H_Inter	22	228	54.8	26.3	4.92	112.9	12.91	3.36	4.54	18.7	5.92	1.67	1.72	9.04
	30	H_Inter	24	228	44.7	23.4	6.04	108.5	11.42	3.05	5.01	18.1	5.4	1.57	2.15	8.79
	31	H_Inter	26	228	44.6	20.5	4.33	93.8	11.7	2.81	4.42	16.6	5.41	1.43	1.54	8.32
	32	H_Inter	25	228	51	22.8	4.95	116.3	12.13	2.86	4.27	18.9	5.79	1.56	1.4	9.16
	33	H_Inter	27	228	58.9	29.2	3.74	135.2	13.34	3.5	3.22	20.5	6.22	1.79	1.68	9.93
	34	H_Inter	20	228	56.1	24.8	6.91	116.7	12.83	2.9	5.08	18.9	6.15	1.58	2.14	9.6
	35	H_Inter	23	228	60.9	29.1	9.48	148.4	13.02	3.29	5.18	19.3	6.46	1.8	2.45	11.31
	36	H_Inter	33	228	61.7	32.5	4.47	165.2	13.18	3.59	4.32	21.7	6.4	1.99	1.68	11.09
	37	H_Inter	43	228	46.9	22.7	5.06	120.5	11.48	2.95	4.27	18.9	5.63	1.54	1.81	9.64
	38	H_Inter	46	228	47.3	23.6	7.84	120.3	12.03	3.09	5.32	19.9	5.5	1.54	2.26	9.35
	39	H_Inter	39	228	42.6	21.4	6.58	125.1	11.53	2.78	4.99	19.6	5.25	1.45	2.05	9.29
	40	H_Inter	31	228	55.2	27.2	5.12	116.9	13.1	3.38	4.63	19.5	5.94	1.72	1.75	9.28
	41	H_Inter	40	228	50.8	21.5	9.59	108.2	12.11	2.74	5.39	18.1	5.94	1.44	2.58	9.37
	42	H_Inter	35	228	39.8	19	3.23	102.9	11.16	2.7	3.54	17.7	5.11	1.45	1.47	8.68
	43	H_Inter	42	228	52.6	25.1	4.5	114.5	11.77	3	3.73	17.9	6.27	1.74	1.83	9.84
	44	H_Inter	36	228	41	19.7	4.4	91.4	11.23	2.8	3.88	17.8	5.24	1.45	1.66	8.28
	45	H_Inter	48	228	59	27.3	5.92	130.9	13.45	3.29	4.95	19.7	6.21	1.67	1.98	9.81
	46	H_Inter	41	228	47.7	21.1	7.09	136.5	11.87	2.74	5.11	20.6	5.71	1.43	2.05	9.83
	47	H_Inter	47	228	54.4	24.2	5.52	130	12.13	2.75	4.56	17.9	6.3	1.61	1.87	10.68
	48	H_Inter	44	228	43.2	18.6	4.78	81	11.54	2.64	4.13	16.7	5.45	1.32	1.79	7.83
	49	H_Inter	38	228	61.6	30.8	8.92	124.8	13.2	3.47	5.16	19.5	6.4	1.87	2.38	9.86
	50	H_Inter	29	228	46.9	22.8	3.83	94.5	11.68	3.02	3.92	17	5.54	1.62	1.45	8.72
	51	H_Inter	34	228	53.8	27.4	5.85	127.2	12.7	3.16	4.55	19.6	5.94	1.77	2.02	9.89
	52	H_Inter	32	228	59.7	33.2	6.46	144	13.21	3.85	4.92	20.9	6.14	1.97	1.95	10.56
	53	H_Inter	45	228	49	21.7	7.89	111.1	12.39	2.77	5.25	19.1	5.69	1.46	2.18	8.88
	54	H_Inter	37	228	48.3	26.3	4.12	121.6	11.95	3.19	3.84	18.4	5.6	1.74	1.62	9.93
	55	H_Inter	28	228	47	24.9	6.82	115.5	11.94	3.25	5.19	18.8	5.54	1.7	2.03	9.58

## Sheet: S2
Table S2. Root mean square error (RMSE) for the Montgomery Model (M1) when the parameter α equals 0.64 using validation data.
	id	Type	Trat	n	M1: α	RMSE	CV
	1	H_Intra	6	228	0.67	1.49	9.25
	2	H_Intra	1	228	0.67	1.98	6.51
	3	H_Intra	2	228	0.67	2.1	8.99
	4	H_Intra	5	228	0.67	1.88	20.44
	5	H_Intra	4	228	0.67	2.33	9.8
	6	H_Intra	19	228	0.67	1.57	8.17
	7	H_Intra	14	228	0.67	1.44	8.44
	8	H_Intra	18	228	0.67	1.33	8.07
	9	H_Intra	17	228	0.67	1.9	8.5
	10	H_Intra	3	228	0.67	1.58	8.86
	11	H_Intra	15	228	0.67	1.94	7.31
	12	H_Intra	16	228	0.67	1.4	8.64
	13	H_Intra	7	228	0.67	1.79	9.17
	14	H_Intra	12	228	0.67	2.33	8.14
	15	H_Intra	10	228	0.67	2.13	7.45
	16	H_Intra	9	228	0.67	1.56	7.69
	17	H_Intra	8	228	0.67	1.73	10.07
	18	H_Intra	11	228	0.67	1.84	8.95
	19	H_Intra	13	228	0.67	1.66	7.65
	20	H_Intra	53	228	0.67	1.28	8.48
	21	H_Intra	54	228	0.67	1.31	11.04
	22	H_Intra	55	228	0.67	1.44	8.18
	23	H_Intra	50	228	0.67	1.72	7
	24	H_Intra	51	228	0.67	1.21	7.2
	25	H_Intra	52	228	0.67	1.52	8.28
	26	H_Intra	49	228	0.67	1.56	9.09
	27	H_Inter	30	228	0.67	1.85	9.02
	28	H_Inter	21	228	0.67	2.08	8.85
	29	H_Inter	22	228	0.67	1.86	8.6
	30	H_Inter	24	228	0.67	1.75	7.35
	31	H_Inter	26	228	0.67	1.96	9.76
	32	H_Inter	25	228	0.67	2.23	9.66
	33	H_Inter	27	228	0.67	2.07	7.76
	34	H_Inter	20	228	0.67	1.9	8.18
	35	H_Inter	23	228	0.67	2.24	7.28
	36	H_Inter	33	228	0.67	2.14	8.87
	37	H_Inter	43	228	0.67	1.39	6.89
	38	H_Inter	46	228	0.67	1.43	8.03
	39	H_Inter	39	228	0.67	1.79	8.62
	40	H_Inter	31	228	0.67	1.79	8.09
	41	H_Inter	40	228	0.67	1.55	7.57
	42	H_Inter	35	228	0.67	2	8.76
	43	H_Inter	42	228	0.67	1.58	7.91
	44	H_Inter	36	228	0.67	1.77	8.18
	45	H_Inter	48	228	0.67	1.84	8.63
	46	H_Inter	41	228	0.67	1.46	7.23
	47	H_Inter	47	228	0.67	1.76	8.31
	48	H_Inter	44	228	0.67	1.81	6.76
	49	H_Inter	38	228	0.67	2.03	7.83
	50	H_Inter	29	228	0.67	1.84	8.77
	51	H_Inter	34	228	0.67	1.86	9.28
	52	H_Inter	32	228	0.67	1.89	8.28
	53	H_Inter	45	228	0.67	1.79	9.75
	54	H_Inter	37	228	0.67	1.92	8.47
	55	H_Inter	28	228	0.67	2.04	8.83
